# Supplementary material for: Use of Termites by Farmers as Poultry Feed in Ghana
Source: Insects. 2019 Mar 13;10(3):69. doi: 10.3390/insects10030069 (PMC6468897; doi:10.3390/insects10030069)
Supplement: Supplementary file 1 [file insects-10-00069-s001.zip]

Archive with 2 entries (2 files):
- Supplementary material 2.docx
- Supplementary material 1.docx
